# Supplementary material for: C3-Alkylation of Imidazo[1,2-a]pyridines via Three-Component Aza-Friedel–Crafts Reaction Catalyzed by Y(OTf)3
Source: Molecules. 2024 Jul 24;29(15):3463. doi: 10.3390/molecules29153463 (PMC11313794; doi:10.3390/molecules29153463)
Supplement: Supplementary file 1 [file molecules-29-03463-s001.zip]

Archive with 1 entries (1 files):
- molecules-3102843-supplementary.pdf
